# Supplementary material for: Is Genetic Differentiation Involved in the Morphological Adaptation of Adenophora triphylla var. japonica (Camanulaceae) to Water Flow Stress Along Rivers?
Source: Ecol Evol. 2025 Sep 28;15(10):e72222. doi: 10.1002/ece3.72222 (PMC12476905; doi:10.1002/ece3.72222)
Supplement: Supplementary file 1 — Data S1: ece372222‐sup‐0001‐DataS1.xlsx. [file ECE3-15-e72222-s001.xlsx]

## Sheet: Fig. 2
lamina of radical leaves	riverside						inland
	leaf length	leaf width	angle at lamina base	leaf area	leaf index		leaf length	leaf width	angle at lamina base	leaf area	leaf index
	28.25	8.433	33.35	294.971	3.34993		46.493	44.883	244.306	1365.08	1.03587
	56.047	12.227	24.089	278.572	4.58387		28.067	29.143	216.467	416.686	0.963079
	24.081	27.167	170.698	428.091	0.886406		24.649	27.292	76.821	514.711	0.903158
	42.622	4.751	14.654	191.788	8.97116		17.025	23.294	90.231	288.5	0.730875
	64.679	13.022	26.179	447.623	4.9669		28.122	33.687	85.636	738.597	0.834803
	22.695	26.613	127.875	459.178	0.852779		27.421	43.952	7.539	1182.36	0.623885
	20.22	25.804	172.532	385.699	0.783599		30.39	44.701	197.191	946.972	0.679851
	18.949	22.489	152.262	300.588	0.84259		18.739	25.08	196.847	346.317	0.747169
	23.568	25.761	152.53	403.519	0.914871		13.315	17.403	227.172	182.081	0.765098
	31.795	22.281	157.771	525.237	1.427		16.565	32.263	279.552	520.997	0.513436
	29.785	22.353	166.13	477.191	1.33248		26.679	37.025	264.556	827.068	0.720567
	30.002	34.252	137.243	699.344	0.87592		17.586	32.53	320.54	609.871	0.540609
	21.844	19.767	107.229	308.406	1.10507		22.869	31.229	334.907	624.552	0.7323
	18.123	19.605	134.83	225.554	0.924407		8.13	11.869	127.658	375.13	0.684978
	20.662	19.427	116.484	317	1.06357		30.366	46.148	160.913	617.12	0.658013
	27.218	23.731	108.48	407.759	1.14694		26.176	31.181	125.224	310.089	0.839486
	25.406	20.956	126.296	352.049	1.21235		24.527	24.474	177.584	145.897	1.00217
	20.919	15.469	133.176	198.441	1.35232		23.144	21.779	131.108	1351.15	1.06268
	16.049	12.135	93.985	129.221	1.32254		15.596	12.613	100.648	417.614	1.2365
	21.231	16.083	91.54	223.642	1.32009		13.246	12.53	95.1	618.606	1.05714
	15.284	10.391	101.845	123.786	1.47089		15.061	11.573	112.101	1189.1	1.30139
	9.071	9.055	98.073	59.794	1.00177		11.782	11.376	137.368	71.29	1.03569
	10.006	10.362	113.598	68.744	0.965644		24.214	19.712	107.031	1206.98	1.22839
	17.053	11.731	106.729	130.565	1.45367		30.871	45.853	251.796	614.043	0.67326
	20.941	13.278	121.55	194.137	1.57712		23.413	26.965	160.996	468.131	0.868274
	9.542	7.849	112.707	54.393	1.2157		18.096	24.516	156.128	353.423	0.73813
	12.698	9.203	96.821	80.167	1.37977		16.912	24.332	218.814	128.653	0.695052
	29.151	27.522	116.859	511.477	1.05919		19.204	22.461	126.38	113.944	0.854993
	26.016	23.048	94.807	358.422	1.12877		13.602	17.239	235.037	123.389	0.789025
	14.966	15.072	146.361	144.199	0.992967		19.212	24.927	135.46	93.857	0.770731
	17.502	17.663	147.798	213.256	0.990885		28.867	48.072	294.563	330.475	0.600495
	20.578	20.482	151.084	298.824	1.00469		27.462	48.176	296.7	1284.72	0.570035
	14.995	19.079	150.532	213.24	0.785943		16.381	27.697	349.99	482.518	0.591436
	16.866	16.777	195.791	198.08	1.0053		10.366	14.736	191.248	343.051	0.703447
	20.241	22.565	149.429	325.726	0.897009		11.421	13.386	152.021	335.109	0.853205
	14.16	11.884	94.403	118.828	1.19152		17.92	32.013	46.914	269.166	0.559773
	10.105	8.318	101.231	60.725	1.21484		45.129	73.817	317.225	181.821	0.611363
	10.743	11.366	105.461	91.795	0.945187		22.205	32.475	315.862	354.743	0.683757
	8.452	8.332	114.058	52.453	1.0144		19.614	32.418	253.944	1437.64	0.605034
	22.984	20.494	155.814	367.092	1.1215		16.775	23.4	227.931	1296.46	0.71688
	22.793	19.69	130.307	311.857	1.15759		15.343	17.583	160.8	459.559	0.872604
	14.844	12.473	96.79	123.029	1.19009		11.659	14.708	239.727	117.057	0.792698
	11.643	10.439	54.202	85.798	1.11534		16.131	22.004	170.757	115.95	0.733094
	11.967	8.49	111.899	75.443	1.40954		8.537	11.106	148.717	558.511	0.768684
	19.877	25.4	245.397	390.009	0.782559		28	36.829	271.875	2883.95	0.76027
	15.46	18.911	171.002	241.098	0.817514		30.138	34.251	110.351	642.58	0.879916
	20.026	24.588	217.754	368.517	0.814462		28.753	26.269	124.559	582.491	1.09456
	23.041	22.377	220.607	377.606	1.02967		17.413	23.353	246.85	301.697	0.745643
	17.144	18.539	203.584	228.931	0.924753		13.659	8.195	102.604	211.347	1.66675
	14.174	24.878	247.267	309.709	0.56974		19.041	27.609	264.691	139.749	0.689666
	14.92	13.963	138.112	154.762	1.06854		16.675	31.824	148.39	349.336	0.523976
	10.808	13.158	217.885	110.761	0.821401		19.495	50.015	67.996	73.215	0.389783
	10.268	11.13	145.438	79.823	0.922552		18.873	30.809	147.794	966.96	0.612581
	11.38	10.776	124.069	78.642	1.05605		35.221	55.782	255.211	770.757	0.631404
	9.31	11.407	157.182	70.294	0.816166		14.33	22.658	279.417	559.517	0.632448
	8.754	10.503	134.535	57.565	0.833476		20.875	29.315	245.932	308.956	0.712093
	6.358	9.925	167.61	53.748	0.640605		15.781	23.362	256.91	69.603	0.675499
	10.804	15.381	100.111	140.521	0.702425		12.838	21.822	243.378	496.035	0.588305
	18.083	24.745	276.158	386.734	0.730774		12.255	17.409	272.251	991.666	0.703946
	17.807	21.332	225	300.235	0.834755		13.104	14.005	222.549	517.134	0.935666
	18.726	20.477	213.77	265.806	0.914489		44.22	80.338	38.331	1686.76	0.550424
	16.058	21.5	215.64	265.792	0.746884		28.338	40.081	159.51	273.985	0.707018
	20.237	21.502	206.349	322.815	0.941168		20.175	26.288	227.864	498.476	0.76746
	18.083	23.648	253.582	339.539	0.764674		20.124	17.647	148.629	341.827	1.14036
	11.768	11.354	225.636	97.103	1.03646		22.48	34.064	286.271	271.305	0.659934
	13.814	11.999	254.266	117.656	1.15126		13.433	16.168	289.807	163.033	0.830839
	11.366	9.939	257.208	80.676	1.14358		11.877	13.408	221.297	130.821	0.885814
	7.894	10.819	207.274	58.733	0.729642		12.615	14.961	225.236	2836.3	0.843192
	9.24	10.985	238.481	74.414	0.841147		11.162	14.701	147.462	909.775	0.759268
	9.941	9.471	244.722	65.546	1.04963		10.383	13.292	274.614	432.102	0.781147
	6.288	8.14	96.634	36.714	0.772482		10.097	15.869	292.525	271.294	0.636272
	9.763	12.379	122.748	92.171	0.788674		10.251	12.62	297.408	710.346	0.812282
	11.429	13.538	112.041	124.332	0.844216		7.201	10.953	260.851	179.115	0.657445
	9.15	11.761	96.786	90.971	0.777995		10.901	15.152	244.101	124.207	0.719443
	9.168	9.72	136.695	75.245	0.94321		20.229	23.322	265.707	152.936	0.867378
	8.7	11.03	84.013	81.398	0.788758		16.699	18.893	252.04	143.554	0.883872
	7.595	8.837	99.13	54.487	0.859455		15.755	17.229	314.639	114.625	0.914447
	5.755	7.371	98.035	36.666	0.780762		18.581	26.225	237.752	118.38	0.708522
	7.059	8.073	128.664	47.762	0.874396		21.437	32.403	265.265	111.427	0.661575
	5.097	7.592	118.719	35.404	0.671365		17.208	25.147	246.072	57.754	0.684296
	4.136	7.457	128.099	32.431	0.554647		21.153	26.194	199.369	128.326	0.807551
	5.231	7.659	135.234	38.071	0.682987		22.03	31.935	287.625	358.773	0.689839
	7.1	6.051	216.522	30.347	1.17336		19.026	23.918	307.185	246.664	0.795468
	6.68	6.52	268.211	32.041	1.02454		32.94	20.584	83.24	238.104	1.60027
	4.158	6.319	92.576	25.272	0.658016		26.535	27.791	151.573	415.114	0.954806
	25.262	23.067	178.338	412.824	1.09516		18.348	17.318	139.088	628.389	1.05948
	23.097	13.395	83.483	212.058	1.7243		13.651	9.325	109.218	365.646	1.46391
	20.226	13.922	135.43	206.789	1.45281		37.091	42.936	207.767	408.083	0.863867
	23.692	13.319	91.403	214.136	1.77881		24.326	33.107	229.074	565.815	0.734769
	20.161	11.071	92.67	153.999	1.82106		21.778	31.491	221.973	344.366	0.691563
	21.581	19.017	154.795	290.924	1.13483		25.493	29.532	151.63	417.782	0.863233
	20.411	11.793	86.871	166.954	1.73077		13.36	21.265	237.314	590.294	0.628262
	19.854	11.6	92.865	166.321	1.71155		10.013	18.49	300.76	220.307	0.541536
	19.643	13.273	106.587	184.311	1.47992		17.733	29.082	175.031	89.86	0.609759
	20.484	18.285	127.323	250.7	1.12026		19.483	36.562	244.169	1260.63	0.532876
	18.935	12.539	108.229	159.906	1.51009		32.625	39.253	265.332	636.722	0.831147
	15.033	11.674	115.751	123.394	1.28773		21.741	28.441	205.092	538.678	0.764425
	16.753	16.659	139.069	199.811	1.00564		26.848	26.638	172.357	569.411	1.00788
	16.66	11.936	113.734	138.114	1.39578		23.167	28.208	261.557	281.653	0.821292
	11.692	9.168	109.099	65.5	1.27531		22.083	25.014	25.298	196.148	0.882826
	13.728	10.123	152.164	87.439	1.35612		38.524	36.348	106.418	376.711	1.05987
	16.288	11.73	100.015	122.805	1.38858		32.062	37.073	234.658	639.294	0.864834
	17.318	11.243	100.876	136.805	1.54034		19.218	23.255	243.479	1115.73	0.826403
	13.503	85.837	85.837	174.502	0.15731		14.749	18.008	168.434	496.385	0.819025
	9.397	82.558	82.558	88.218	0.113823		45.801	42.029	115.998	552.377	1.08975
	11.023	84.759	84.759	118.378	0.130051		29.438	40.047	254.908	551.137	0.735086
	10.35	99.93	99.93	109.826	0.103573		27.496	37.876	239.508	378.241	0.725948
	8.031	95.355	95.355	58.726	0.0842221		21.909	35.707	232.61	1022.79	0.613577
	12.749	93.834	93.834	147.466	0.135868		23.774	22.141	166.314	957.499	1.07375
	9.755	80.027	80.027	88.974	0.121896		17.667	22.24	284.396	365.42	0.794379
	12.818	77.963	77.963	156.974	0.164411		12.476	17.673	260.612	196.108	0.705936
	6.642	78.899	78.899	45.498	0.0841836		14.454	15.244	208.163	1434.55	0.948176
	7.078	141.726	141.726	49.982	0.0499414		12.849	16.736	247.191	1060.75	0.767746
	11.305	104.378	104.378	138.333	0.108308		35.898	63.805	69.245	884.983	0.56262
	17.374	10.299	268.02	116.177	1.68696		33.534	55.902	110.748	661.712	0.599871
	21.109	28.914	247.638	507.93	0.730062		22.238	33.448	270.067	381.605	0.664853
	18.377	24.281	128.854	333.108	0.756847		18.752	21.269	237.89	328.942	0.881659
	11.549	16.091	168.621	141.123	0.71773		26.642	42.96	159.455	169.87	0.620158
	11.727	11.221	159.275	85.607	1.04509		17.644	22.047	308.367	181.585	0.80029
	11.058	14.828	171.171	124.856	0.745751		19.733	34.191	226.933	193.596	0.57714
	10.818	14.886	167.189	133.442	0.726723		14.757	18.9	237.572	2296.72	0.780794
	14.897	13.895	128.43	160.205	1.07211		14.18	18.842	267.589	1601.63	0.752574
	15.262	18.08	158.6	222.882	0.844137		47.273	60.785	292.299	619.544	0.777708
	14.436	16.462	155.747	196.573	0.876929		28.935	38.627	139.852	307.08	0.749087
	10.591	10.881	133.507	97.29	0.973348		18.434	19.737	150.639	1160.56	0.933982
	9.184	8.109	110.039	52.488	1.13257		15.102	17.748	234.271	298.612	0.850913
	32.847	26.16	80.329	589.75	1.25562		20.247	25.761	211.842	540.176	0.785956
	18.557	20.197	204.702	280.594	0.9188		16.26	27.453	307.52	228.069	0.592285
	15.542	17.472	204.671	204.827	0.889538		13.278	25.171	334.532	223.855	0.527512
	12.45	10.72	106.886	89.976	1.16138		30.206	25.257	154.359	2082.98	1.19595
	13.138	13.112	134.53	138.334	1.00198		27.101	40.726	144.717	913.378	0.665447
	12.763	11.968	124.272	113.184	1.06643		18.877	26.76	235.532	260.19	0.705419
	11.468	9.959	99.118	82.578	1.15152		25.909	31.008	262.46	215.993	0.835559
	9.327	6.518	86.549	45.753	1.43096		39.336	42.127	299.749	418.544	0.933748
	7.955	6.753	102.475	39.576	1.17799		30.557	30.975	179.493	443.055	0.986505
	8.711	8.256	101.629	49.557	1.05511		29.68	44.463	254.313	376.926	0.667521
	31.084	18.517	72.118	361.164	1.67867		19.965	30.47	259.805	587.724	0.655235
	13.636	10.851	86.799	224.592	1.25666		26.911	49.041	277.77	982.946	0.548745
	12.237	10.464	91.399	104.472	1.16944		17.625	23.165	262.413	406.741	0.760846
	15.456	12.977	116.456	88.881	1.19103		15.903	23.18	289.023	632.016	0.686066
	18.474	13.538	124.158	144.134	1.3646		32.194	46.995	209.223	1316.84	0.685052
	19.116	28.438	84.787	178.258	0.672199		31.609	27.703	224.37	702.908	1.141
	17.614	26.032	170.649	418.442	0.676629		17.503	30.13	275.419	1214.58	0.580916
	18.538	24.942	138.832	383.146	0.743244		18.113	27.552	273.907	558.929	0.657411
	13.963	16.633	144.904	377.503	0.839476		44.081	62.471	64.543	1399.63	0.705623
	20.921	23.519	114.502	190.16	0.889536		19.365	20.754	150.818	338.304	0.933073
	11.776	21.278	144.226	339.593	0.553435		12.724	15.573	242.021	331.638	0.817055
	24.332	26.47	227.729	249.507	0.919229		22.926	23.799	162.838	1295.74	0.963318
	26.758	24.144	220.531	511.286	1.10827		16.827	17.564	242.616	634.022	0.958039
	10.688	8.258	219.942	459.588	1.29426		19.075	29.56	333.76	507.06	0.645298
	12.561	15.31	148.186	68.781	0.820444		27.466	36	303.628	437.664	0.762944
	16.062	15.702	189.723	141.696	1.02293		17.815	17.963	124.204	2123.77	0.991761
	10.892	8.8	233.354	182.722	1.23773		22.52	30.995	157.616	273.142	0.726569
	18.542	22.365	106.542	64.555	0.829063		19.774	27.035	336.664	168.173	0.731422
	19.247	16.854	168.142	289.35	1.14198		29.195	36.367	150.206	375.977	0.802788
	5.389	6.264	215.928	241.716	0.860313		19.788	30.275	288.932	233.232	0.653609
	6.977	6.901	134.771	25.124	1.01101		23.179	38.719	243.171	583.136	0.598647
	11.886	13.746	118.287	27.802	0.864688		15.292	28.011	205.007	926.652	0.545928
	9.431	9.922	176.797	137.342	0.950514		46.666	37.474	161.051	238.269	1.24529
	9.981	11.168	160.315	72.012	0.893714		11.847	14.723	78.967	537.932	0.804659
	11.478	16.079	145.125	89.962	0.71385		10.328	15.802	154.924	490.388	0.653588
	16.399	11.724	159.725	184.576	1.39875		26.221	39.243	243.545	783.529	0.66817
	11.616	8.829	100.215	130.161	1.31566		17.632	22.278	296.11	531.143	0.791453
	17.849	13.398	93.025	82.35	1.33221		14.443	22.721	299.294	912.576	0.635667
	14.861	14.527	147.121	158.833	1.02299		13.905	15.341	139.639	405.147	0.906395
	14.348	16.341	101.12	149.884	0.878037		19.714	22.038	114.196	1170.09	0.894546
	20.609	17.264	143.263	167.326	1.19376		16.808	19.383	293.758	152.905	0.867152
	19.558	22.512	76.613	243.816	0.868781		17.197	28.404	262.766	146.408	0.605443
	9.665	10.821	159.802	339.907	0.893171		14.97	20.445	304.279	927.925	0.732208
	15.078	14.275	166.615	76.612	1.05625		19.352	24.609	155.386	340.891	0.786379
	16.814	13.169	112.424	157.948	1.27679		24.016	44.033	246.709	271.826	0.545409
	9.79	10.45	110.603	149.582	0.936842		20.656	25.151	193.693	159.756	0.821279
	16.595	16.406	120.454	70.074	1.01152		11.841	15.673	337.37	343.507	0.755503
	17.401	17.243	134.978	193.952	1.00916		45.18	50.994	160.686	236.642	0.885987
	12.748	14.239	105.585	216.855	0.895288		28.056	33.412	165.754	434.804	0.839698
	11.068	10.664	167.444	134.151	1.03788		28.734	45.445	275.316	276.071	0.632281
	16.157	15.736	127.044	84.751	1.02675		20.759	36.443	275.86	365.944	0.569629
	19.225	17.175	124.284	179.563	1.11936					1012.9
	15.353	12.64	127.643	249.234	1.21464					398.279
	16.264	13.587	147.369	134.566	1.19703					175.149
			134.683	147.509						1743.72

## Sheet: Fig. 3
petiole of radical leaves	riverside					inland
	petiole length	petiole diameter	logPD	logPL		petiole length	petiole diameter	logPD	logPL
	13	1.04667	0.0198084	1.11394		15	0.69	-0.161151	1.17609
	27	0.763333	-0.117286	1.43136		85	0.616667	-0.20995	1.92942
	33	1.18333	0.0731071	1.51851		40	1.01	0.00432137	1.60206
	34	0.696667	-0.156975	1.53148		62	0.883333	-0.0538754	1.79239
	30	0.76	-0.119186	1.47712		52	0.373333	-0.427903	1.716
	28	0.776667	-0.109765	1.44716		24	2.05667	0.313164	1.38021
	36	0.753333	-0.123013	1.5563		58	0.316667	-0.499398	1.76343
	21	0.67	-0.173925	1.32222		77	0.503333	-0.298144	1.88649
	33	0.573333	-0.241593	1.51851		61	0.373333	-0.427903	1.78533
	25	0.573333	-0.241593	1.39794		66	0.333333	-0.477121	1.81954
	30	0.946667	-0.0238029	1.47712		58	0.333333	-0.477121	1.76343
	30	0.583333	-0.234083	1.47712		39	0.476667	-0.321785	1.59106
	39	0.606667	-0.21705	1.59106		31	0.483333	-0.315753	1.49136
	20	0.863333	-0.0638215	1.30103		24	0.57	-0.244125	1.38021
	16	0.57	-0.244125	1.20412		85	0.84	-0.0757207	1.92942
	31	0.34	-0.468521	1.49136		53	0.496667	-0.303935	1.72428
	24	0.643333	-0.191564	1.38021		79	0.81	-0.091515	1.89763
	26	0.676667	-0.169625	1.41497		73	0.516667	-0.28679	1.86332
	14	0.72	-0.142668	1.14613		23	0.656667	-0.182655	1.36173
	7	0.43	-0.366532	0.845098		27	0.353333	-0.451815	1.43136
	14	0.79	-0.102373	1.14613		13	0.776667	-0.109765	1.11394
	7	0.763333	-0.117286	0.845098		9	0.563333	-0.249235	0.954243
	5	0.66	-0.180456	0.69897		9	0.496667	-0.303935	0.954243
	5	0.336667	-0.4728	0.69897		11	0.603333	-0.219443	1.04139
	10	0.243333	-0.613798	1		10	0.423333	-0.373318	1
	17	0.673333	-0.17177	1.23045		20	0.393333	-0.405239	1.30103
	3	0.23	-0.638272	0.477121		68	0.603333	-0.219443	1.83251
	5	1.00333	0.00144524	0.69897		42	0.546667	-0.262277	1.62325
	35	0.513333	-0.289601	1.54407		17	0.24	-0.619789	1.23045
	27	0.57	-0.244125	1.43136		14	0.226667	-0.644612	1.14613
	20	0.546667	-0.262277	1.30103		12	0.386667	-0.412663	1.07918
	14	0.63	-0.200659	1.14613		96	1.10333	0.0427067	1.98227
	19	0.906667	-0.0425524	1.27875		55	0.583333	-0.234083	1.74036
	23	0.796667	-0.0987234	1.36173		65	1.07333	0.0307346	1.81291
	10	0.51	-0.29243	1		64	0.713333	-0.146707	1.80618
	27	0.706667	-0.150785	1.43136		38	0.993333	-0.00290499	1.57978
	12	0.376667	-0.424043	1.07918		43	0.3	-0.522879	1.63347
	7	0.413333	-0.3837	0.845098		59	0.516667	-0.28679	1.77085
	13	0.403333	-0.394336	1.11394		31	0.41	-0.387216	1.49136
	4	0.35	-0.455932	0.60206		41	0.713333	-0.146707	1.61278
	22	0.733333	-0.134699	1.34242		57	0.596667	-0.224268	1.75587
	19	0.463333	-0.334106	1.27875		45	0.396667	-0.401574	1.65321
	11	0.38	-0.420216	1.04139		60	0.676667	-0.169625	1.77815
	13	0.623333	-0.20528	1.11394		52	0.87	-0.0604807	1.716
	10	0.346667	-0.460088	1		80	0.786667	-0.104209	1.90309
	27	0.69	-0.161151	1.43136		65	1.02333	0.0100171	1.81291
	23	0.626667	-0.202963	1.36173		63	0.666667	-0.176091	1.79934
	22	0.593333	-0.226701	1.34242		61	0.74	-0.130768	1.78533
	14	0.773333	-0.111633	1.14613		77	0.86	-0.0655015	1.88649
	10	0.556667	-0.254405	1		67	0.626667	-0.202963	1.82607
	10	0.686667	-0.163254	1		53	0.926667	-0.0330765	1.72428
	11	0.613333	-0.212303	1.04139		15	0.656667	-0.182655	1.17609
	12	0.576667	-0.239075	1.07918		47	0.656667	-0.182655	1.6721
	7	0.55	-0.259637	0.845098		117	1.33	0.123852	2.06819
	5	0.38	-0.420216	0.69897		38	0.706667	-0.150785	1.57978
	10	0.19	-0.721246	1		30	0.476667	-0.321785	1.47712
	10	0.33	-0.481486	1		16	0.696667	-0.156975	1.20412
	9	0.556667	-0.254405	0.954243		22	0.896667	-0.047369	1.34242
	13	0.536667	-0.270295	1.11394		12	0.746667	-0.126873	1.07918
	30	0.873333	-0.05882	1.47712		30	0.706667	-0.150785	1.47712
	33	0.643333	-0.191564	1.51851		11	0.35	-0.455932	1.04139
	15	0.383333	-0.416423	1.17609		73	1.04	0.0170333	1.86332
	34	0.62	-0.207608	1.53148		48	0.896667	-0.047369	1.68124
	27	0.61	-0.21467	1.43136		43	0.596667	-0.224268	1.63347
	9	0.89	-0.05061	0.954243		38	0.6	-0.221849	1.57978
	25	0.503333	-0.298144	1.39794		12	0.373333	-0.427903	1.07918
	20	0.516667	-0.28679	1.30103		75	0.84	-0.0757207	1.87506
	15	0.673333	-0.17177	1.17609		30	1.10667	0.0440168	1.47712
	11	0.273333	-0.563307	1.04139		35	0.646667	-0.18932	1.54407
	12	0.283333	-0.547702	1.07918		38	0.476667	-0.321785	1.57978
	8	0.333333	-0.477121	0.90309		13	0.736667	-0.132729	1.11394
	6	0.286667	-0.542623	0.778151		10	0.61	-0.21467	1
	7	0.38	-0.420216	0.845098		21	0.636667	-0.196088	1.32222
	5	0.296667	-0.527731	0.69897		25	0.573333	-0.241593	1.39794
	8	0.17	-0.769551	0.90309		41	0.41	-0.387216	1.61278
	10	0.28	-0.552842	1		27	0.45	-0.346787	1.43136
	8	0.24	-0.619789	0.90309		50	0.396667	-0.401574	1.69897
	10	0.35	-0.455932	1		15	0.52	-0.283997	1.17609
	7	0.306667	-0.513333	0.845098		11	0.296667	-0.527731	1.04139
	5	0.156667	-0.805023	0.69897		13	0.35	-0.455932	1.11394
	4	0.26	-0.585027	0.60206		13	0.58	-0.236572	1.11394
	10	0.13	-0.886057	1		15	0.413333	-0.3837	1.17609
	3	0.17	-0.769551	0.477121		27	0.453333	-0.343582	1.43136
	5	0.256667	-0.590631	0.69897		24	0.383333	-0.416423	1.38021
	5	0.306667	-0.513333	0.69897		21	0.353333	-0.451815	1.32222
	4	0.29	-0.537602	0.60206		19	0.346667	-0.460088	1.27875
	5	0.2	-0.69897	0.69897		42	0.606667	-0.21705	1.62325
	12	0.36	-0.443697	1.07918		34	0.27	-0.568636	1.53148
	11	0.316667	-0.499398	1.04139		20	0.34	-0.468521	1.30103
	15	0.873333	-0.05882	1.17609		14	0.323333	-0.49035	1.14613
	17	0.823333	-0.0844243	1.23045		11	0.616667	-0.20995	1.04139
	17	0.84	-0.0757207	1.23045		76	0.66	-0.180456	1.88081
	17	0.496667	-0.303935	1.23045		38	0.426667	-0.369911	1.57978
	12	0.776667	-0.109765	1.07918		16	0.58	-0.236572	1.20412
	17	0.716667	-0.144683	1.23045		58	0.646667	-0.18932	1.76343
	12	0.56	-0.251812	1.07918		35	0.293333	-0.532639	1.54407
	15	0.713333	-0.146707	1.17609		33	0.59	-0.229148	1.51851
	18	0.776667	-0.109765	1.25527		15	0.2	-0.69897	1.17609
	15	1.06	0.0253059	1.17609		5	0.28	-0.552842	0.69897
	10	0.733333	-0.134699	1		28	0.346667	-0.460088	1.44716
	10	0.413333	-0.3837	1		47	0.81	-0.091515	1.6721
	13	0.58	-0.236572	1.11394		23	0.58	-0.236572	1.36173
	11	0.766667	-0.115393	1.04139		7	0.3	-0.522879	0.845098
	9	0.596667	-0.224268	0.954243		4	0.233333	-0.632023	0.60206
	9	0.403333	-0.394336	0.954243		32	0.583333	-0.234083	1.50515
	11	0.633333	-0.198368	1.04139		10	0.31	-0.508638	1
	10	0.63	-0.200659	1		15	0.186667	-0.728933	1.17609
	12	0.67	-0.173925	1.07918		43	1.11	0.045323	1.63347
	7	0.443333	-0.35327	0.845098		57	0.913333	-0.0393707	1.75587
	9	0.813333	-0.0897314	0.954243		58	1.00667	0.00288569	1.76343
	13	0.473333	-0.324833	1.11394		92	0.663333	-0.178268	1.96379
	6	0.51	-0.29243	0.778151		17	0.553333	-0.257013	1.23045
	15	0.793333	-0.100544	1.17609		74	1.11667	0.0479236	1.86923
	9	0.483333	-0.315753	0.954243		39	1.12	0.049218	1.59106
	14	0.566667	-0.246672	1.14613		66	0.346667	-0.460088	1.81954
	4	0.373333	-0.427903	0.60206		32	0.39	-0.408935	1.50515
	7	0.253333	-0.596308	0.845098		65	1.10333	0.0427067	1.81291
	13	0.583333	-0.234083	1.11394		38	0.693333	-0.159058	1.57978
	26	0.69	-0.161151	1.41497		9	0.556667	-0.254405	0.954243
	19	0.746667	-0.126873	1.27875		18	0.56	-0.251812	1.25527
	29	0.67	-0.173925	1.4624		20	1.08333	0.0347621	1.30103
	22	0.486667	-0.312768	1.34242		33	0.573333	-0.241593	1.51851
	24	0.67	-0.173925	1.38021		85	0.633333	-0.198368	1.92942
	32	0.536667	-0.270295	1.50515		84	0.79	-0.102373	1.92428
	24	0.613333	-0.212303	1.38021		46	0.893333	-0.0489865	1.66276
	17	0.763333	-0.117286	1.23045		54	0.973333	-0.0117384	1.73239
	20	0.85	-0.0705811	1.30103		32	1.24	0.0934217	1.50515
	21	0.373333	-0.427903	1.32222		29	0.336667	-0.4728	1.4624
	20	0.676667	-0.169625	1.30103		32	0.33	-0.481486	1.50515
	20	0.503333	-0.298144	1.30103		30	0.826667	-0.0826696	1.47712
	22	0.636667	-0.196088	1.34242		33	0.363333	-0.439695	1.51851
	19	0.703333	-0.152839	1.27875		34	0.51	-0.29243	1.53148
	14	0.523333	-0.281222	1.14613		55	0.576667	-0.239075	1.74036
	20	0.433333	-0.363178	1.30103		26	0.43	-0.366532	1.41497
	15	0.66	-0.180456	1.17609		26	0.343333	-0.464284	1.41497
	12	0.616667	-0.20995	1.07918		32	0.47	-0.327902	1.50515
	19	0.573333	-0.241593	1.27875		25	0.386667	-0.412663	1.39794
	22	0.44	-0.356547	1.34242		70	0.786667	-0.104209	1.8451
	13	0.67	-0.173925	1.11394		45	0.74	-0.130768	1.65321
	15	0.58	-0.236572	1.17609		45	0.4	-0.39794	1.65321
	20	0.496667	-0.303935	1.30103		58	0.43	-0.366532	1.76343
	10	0.613333	-0.212303	1		43	0.703333	-0.152839	1.63347
	10	0.536667	-0.270295	1		29	0.436667	-0.35985	1.4624
	15	0.34	-0.468521	1.17609		37	0.373333	-0.427903	1.5682
	13	0.57	-0.244125	1.11394		35	0.31	-0.508638	1.54407
	10	0.66	-0.180456	1		30	0.383333	-0.416423	1.47712
	11	0.53	-0.275724	1.04139		32	0.243333	-0.613798	1.50515
	9	0.373333	-0.427903	0.954243		46	0.566667	-0.246672	1.66276
	14	0.46	-0.337242	1.14613		40	0.57	-0.244125	1.60206
	11	0.586667	-0.231609	1.04139		29	0.396667	-0.401574	1.4624
	13	0.38	-0.420216	1.11394		24	0.263333	-0.579494	1.38021
	16	0.41	-0.387216	1.20412		30	0.533333	-0.273001	1.47712
	14	0.35	-0.455932	1.14613		34	0.446667	-0.350016	1.53148
	13	0.466667	-0.330993	1.11394		90	0.466667	-0.330993	1.95424
	18	0.606667	-0.21705	1.25527		52	0.946667	-0.0238029	1.716
	17	0.49	-0.309804	1.23045		54	0.943333	-0.0253348	1.73239
	23	0.646667	-0.18932	1.36173		31	0.753333	-0.123013	1.49136
	23	0.753333	-0.123013	1.36173		23	0.373333	-0.427903	1.36173
	7	0.24	-0.619789	0.845098		64	0.726667	-0.138665	1.80618
	11	0.276667	-0.558043	1.04139		29	0.413333	-0.3837	1.4624
	11	0.32	-0.49485	1.04139		32	0.453333	-0.343582	1.50515
	17	0.32	-0.49485	1.23045		49	0.286667	-0.542623	1.6902
	10	0.22	-0.657577	1		35	0.68	-0.167491	1.54407
	26	0.593333	-0.226701	1.41497		45	0.976667	-0.0102536	1.65321
	20	0.87	-0.0604807	1.30103		34	0.66	-0.180456	1.53148
	11	0.863333	-0.0638215	1.04139		65	0.526667	-0.278464	1.81291
	7	0.783333	-0.106053	0.845098		45	0.496667	-0.303935	1.65321
	11	0.52	-0.283997	1.04139		37	0.553333	-0.257013	1.5682
	8	0.473333	-0.324833	0.90309		20	0.543333	-0.264934	1.30103
	12	0.61	-0.21467	1.07918		63	0.91	-0.0409586	1.79934
	10	0.45	-0.346787	1		16	0.616667	-0.20995	1.20412
	13	0.713333	-0.146707	1.11394		48	0.796667	-0.0987234	1.68124
	10	0.69	-0.161151	1		22	0.483333	-0.315753	1.34242
	11	0.596667	-0.224268	1.04139		27	0.54	-0.267606	1.43136
	5	0.76	-0.119186	0.69897		64	0.866667	-0.0621479	1.80618
	33	0.786667	-0.104209	1.51851		24	0.7	-0.154902	1.38021
	12	0.76	-0.119186	1.07918		26	0.496667	-0.303935	1.41497
	14	0.916667	-0.0377886	1.14613		15	0.53	-0.275724	1.17609
	5	0.63	-0.200659	0.69897		25	0.29	-0.537602	1.39794
	6	0.576667	-0.239075	0.778151		80	0.656667	-0.182655	1.90309
	8	0.53	-0.275724	0.90309		67	0.396667	-0.401574	1.82607
	5	0.443333	-0.35327	0.69897		39	0.36	-0.443697	1.59106
	4	0.706667	-0.150785	0.60206		78	0.396667	-0.401574	1.89209
	2	0.333333	-0.477121	0.30103		66	0.393333	-0.405239	1.81954
	3	0.453333	-0.343582	0.477121		77	0.403333	-0.394336	1.88649
	26	0.686667	-0.163254	1.41497		55	0.416667	-0.380211	1.74036
	17	0.743333	-0.128816	1.23045		73	0.416667	-0.380211	1.86332
	5	0.633333	-0.198368	0.69897		56	0.54	-0.267606	1.74819
	5	0.39	-0.408935	0.69897		45	1.16	0.064458	1.65321
	10	0.66	-0.180456	1		13	0.313333	-0.503993	1.11394
	14	0.536667	-0.270295	1.14613		20	0.303333	-0.51808	1.30103
	34	0.733333	-0.134699	1.53148		25	0.97	-0.0132283	1.39794
	20	0.556667	-0.254405	1.30103		30	0.94	-0.0268721	1.47712
	17	0.796667	-0.0987234	1.23045		19	0.496667	-0.303935	1.27875
	11	0.56	-0.251812	1.04139		21	0.583333	-0.234083	1.32222
	25	0.606667	-0.21705	1.39794		8	0.313333	-0.503993	0.90309
	24	0.45	-0.346787	1.38021		20	0.463333	-0.334106	1.30103
	17	0.433333	-0.363178	1.23045		15	0.393333	-0.405239	1.17609
	30	0.42	-0.376751	1.47712		14	0.513333	-0.289601	1.14613
	14	0.336667	-0.4728	1.14613		11	0.566667	-0.246672	1.04139
	14	0.27	-0.568636	1.14613		33	1.3	0.113943	1.51851
	21	0.336667	-0.4728	1.32222		19	0.84	-0.0757207	1.27875
	18	0.276667	-0.558043	1.25527		11	0.613333	-0.212303	1.04139
	22	0.306667	-0.513333	1.34242		67	1.38333	0.140927	1.82607
	35	0.48	-0.318759	1.54407		36	1.06667	0.0280287	1.5563
	33	0.43	-0.366532	1.51851		35	0.813333	-0.0897314	1.54407
	15	0.293333	-0.532639	1.17609		70	0.7	-0.154902	1.8451
	15	0.323333	-0.49035	1.17609		60	0.65	-0.187087	1.77815
	10	0.313333	-0.503993	1
	15	0.423333	-0.373318	1.17609
	20	0.39	-0.408935	1.30103
	11	0.31	-0.508638	1.04139
	10	0.366667	-0.435729	1
	31	0.7	-0.154902	1.49136
	20	0.79	-0.102373	1.30103
	11	0.28	-0.552842	1.04139
	18	0.523333	-0.281222	1.25527
	14	0.39	-0.408935	1.14613
	15	0.546667	-0.262277	1.17609
	22	0.606667	-0.21705	1.34242
	20	0.493333	-0.30686	1.30103
	4	0.253333	-0.596308	0.60206
	5	0.37	-0.431798	0.69897
	4	0.433333	-0.363178	0.60206
	3	0.233333	-0.632023	0.477121
	2	0.183333	-0.736759	0.30103
	15	0.313333	-0.503993	1.17609
	11	0.306667	-0.513333	1.04139
	7	0.303333	-0.51808	0.845098
	10	0.433333	-0.363178	1
	53	0.763333	-0.117286	1.72428
	63	0.816667	-0.0879552	1.79934
	40	0.62	-0.207608	1.60206
	33	0.866667	-0.0621479	1.51851
	30	1.08333	0.0347621	1.47712
	34	0.62	-0.207608	1.53148
	11	1.26333	0.101518	1.04139
	5	0.273333	-0.563307	0.69897
	7	0.276667	-0.558043	0.845098
	5	0.33	-0.481486	0.69897
	12	0.266667	-0.574031	1.07918
	9	0.28	-0.552842	0.954243
	12	0.32	-0.49485	1.07918
	5	0.29	-0.537602	0.69897
	6	0.466667	-0.330993	0.778151
	9	0.23	-0.638272	0.954243
	7	0.17	-0.769551	0.845098
	8	0.116667	-0.933053	0.90309
	9	0.31	-0.508638	0.954243
	14	0.206667	-0.68473	1.14613
	6	0.15	-0.823909	0.778151
	8	0.22	-0.657577	0.90309
	12	0.303333	-0.51808	1.07918
	7	0.166667	-0.778151	0.845098
	16	0.303333	-0.51808	1.20412
	21	0.263333	-0.579494	1.32222
	11	0.256667	-0.590631	1.04139
	13	0.32	-0.49485	1.11394
	15	0.246667	-0.60789	1.17609
	10	0.24	-0.619789	1
	15	0.246667	-0.60789	1.17609
	10	0.28	-0.552842	1
	5	0.156667	-0.805023	0.69897
	6	0.206667	-0.68473	0.778151
	6	0.203333	-0.691791	0.778151
	27	0.586667	-0.231609	1.43136
	8	0.23	-0.638272	0.90309
	9	0.246667	-0.60789	0.954243
	10	0.366667	-0.435729	1
	13	0.516667	-0.28679	1.11394
	10	0.27	-0.568636	1
	9	0.206667	-0.68473	0.954243
	5	0.05	-1.30103	0.69897
	10	0.41	-0.387216	1
	15	0.55	-0.259637	1.17609
	8	0.31	-0.508638	0.90309
	9	0.286667	-0.542623	0.954243
	6	0.27	-0.568636	0.778151
	15	0.606667	-0.21705	1.17609
	20	0.826667	-0.0826696	1.30103
	9	0.18	-0.744727	0.954243
	12	0.293333	-0.532639	1.07918
	9	0.35	-0.455932	0.954243
	14	0.483333	-0.315753	1.14613
	7	0.756667	-0.121095	0.845098
	7	0.406667	-0.390761	0.845098
	5	0.126667	-0.897338	0.69897
	9	0.266667	-0.574031	0.954243
	15	0.443333	-0.35327	1.17609
	13	0.263333	-0.579494	1.11394
	11	0.316667	-0.499398	1.04139
	19	0.48	-0.318759	1.27875
	5	0.143333	-0.843653	0.69897
	11	0.103333	-0.98576	1.04139
	9	0.1	-1	0.954243

## Sheet: Fig. 4
radical leaves	riverside					inland
	number	total leaf area	logNo	logLA		number	total leaf area	logNo	logLA
	3	294.971	0.477121	2.46978		4	416.686	0.60206	2.61981
	11	278.572	1.04139	2.44494		1	1365.08	0	3.13516
	6	548.808	0.778151	2.73942		20	288.5	1.30103	2.46015
	8	191.788	0.90309	2.28282		1	514.711	0	2.71156
	5	447.623	0.69897	2.65091		5	738.597	0.69897	2.86841
	2	459.178	0.30103	2.66198		1	1182.36	0	3.07275
	3	385.699	0.477121	2.58625		2	5720.54	0.30103	3.75744
	1	300.588	0	2.47797		1	1611.87	0	3.20733
	2	1002.43	0.30103	3.00105		2	233.007	0.30103	2.36737
	16	3573	1.20412	3.55303		3	1821.03	0.477121	3.26032
	4	1227.35	0.60206	3.08897		1	558.511	0	2.74703
	2	512.064	0.30103	2.70932		3	3251.13	0.477121	3.51203
	2	198.08	0.30103	2.29684		2	3193.67	0.30103	3.50429
	6	690.893	0.778151	2.83941		1	2675.79	0	3.42745
	8	986.136	0.90309	2.99394		1	513.176	0	2.71027
	20	2271.98	1.30103	3.3564		2	5742.88	0.30103	3.75913
	11	1708.95	1.04139	3.23273		5	2252.69	0.69897	3.3527
	6	408.254	0.778151	2.61093		5	1840.67	0.69897	3.26498
	14	1117.25	1.14613	3.04815		2	1405.46	0.30103	3.14782
	29	4330.63	1.4624	3.63655		5	1318.24	0.69897	3.12
	8	1326.07	0.90309	3.12257		4	1318.26	0.60206	3.12
	4	569.233	0.60206	2.75529		3	1960.75	0.477121	3.29242
	10	2735.63	1	3.43706		2	4449.47	0.30103	3.64831
	6	1179.09	0.778151	3.07155		7	3891.08	0.845098	3.59007
	2	779.26	0.30103	2.89168		4	1897.35	0.60206	3.27815
	8	1959.69	0.90309	3.29219		3	3863.04	0.477121	3.58693
	2	52.926	0.30103	1.72367		6	3093.88	0.778151	3.4905
	6	299.316	0.778151	2.47613		7	4979.52	0.845098	3.69719
	8	555.92	0.90309	2.74501		2	819.981	0.30103	2.9138
						1	2601.89	0	3.41529
						4	2296.72	0.60206	3.36111
						7	3976.38	0.845098	3.59949
						3	1570.67	0.477121	3.19608
						1	406.741	0	2.60932
						3	632.016	0.477121	2.80073
						2	2019.74	0.30103	3.3053
						1	3173.14	0	3.50149
						1	3544.42	0	3.54955
						2	2123.77	0.30103	3.32711
						4	1050.52	0.60206	3.02141
						3	4091.05	0.477121	3.61183
						2	912.576	0.30103	2.96027
						1	405.147	0	2.60761
						2	1170.09	0.30103	3.06822
						2	299.313	0.30103	2.47613
						9	3357.37	0.954243	3.526
						9	1012.9	0.954243	3.00557
						1	573.428	0	2.75848
						3	2454.06	0.477121	3.38989
						3	2003.17	0.477121	3.30172

## Sheet: Fig. 5
cauline leaves	riverside						inland
	leaf length	leaf width	angle at lamina base	leaf area	leaf index		leaf length	leaf width	angle at lamina base	leaf area	leaf index
	60.368	12.626	34.733	403.421	4.78125		42.3047	14.7977	38.7277	364.4	2.92522
	30.7853	8.183	26.2447	169.619	3.76211		32.676	16.3687	74.1657	329.538	2.0123
	38.087	7.73067	25.5403	209.161	4.92674		26.4825	10.618	35.8825	148.228	2.51101
	45.656	10.9907	35.2863	279.14	4.15407		41.331	21.4003	85.6143	506.862	1.93335
	55.0337	12.38	36.246	389.44	4.44537		35.113	11.9767	27.7467	294.913	3.13167
	35.963	7.14133	16.2953	151.095	5.03589		40.254	20.7387	74.765	492.114	1.95111
	27.135	8.56967	47.1927	129.163	3.1664		27.688	7.807	34.125	132.106	3.65227
	40.3987	9.19333	14.653	197.345	4.39434		38.3223	10.9947	38.489	279.258	3.77231
	31.5117	10.1407	27.443	177.252	3.10746		28.7353	13.3003	84.0813	214.939	2.16109
	43.4703	9.82867	26.886	262.662	4.42281		32.8253	10.926	31.8897	218.286	3.00527
	43.3357	6.23433	17.8357	169.532	6.95113		28.0637	8.953	27.321	150.588	3.13354
	16.6177	4.30233	44.093	39.6567	3.86248		18.8377	10.8553	68.6003	130.889	1.73641
	55.007	14.0753	29.2593	384.875	3.90804		38.825	12.935	35.641	301.869	3.12571
	44.2513	5.26933	13.7263	147.038	8.3979		38.9037	13.609	37.0823	303.191	2.87442
	34.4947	7.84	31.6293	172.052	4.39983		46.7603	12.991	26.0483	381.603	3.62816
	37.8947	9.49833	22.922	214.025	3.98961		22.3587	11.904	102.839	146.308	1.88134
	51.2367	8.816	23.4877	283.668	5.81178		32.262	18.8067	42.8503	356.719	1.71815
	30.1703	11.4653	69.4787	205.934	2.63144		41.515	18.9717	92.9593	444.968	2.1958
	44.094	12.9053	34.8253	337.071	3.41673		16.1507	11.567	54.778	121.603	1.38922
	32.143	7.636	21.134	160.265	4.2094		32.0107	11.3997	49.031	225.985	2.80241
							41.8643	16.171	56.574	414.93	2.58896
							30.9703	11.6403	29.8867	216.838	2.75256
							42.253	21.0563	84.1337	554.221	2.00712
							53.1883	22.6407	28.713	732.948	2.36633
							25.983	12.8377	49.556	214.98	2.1683
							31.5043	14.3233	70.9307	270.677	2.20685
							39.0477	19.64	86.9753	445.901	2.01555
							33.0217	15.9333	46.318	293.15	2.14001
							39.0993	17.586	53.5033	404.407	2.22701
							36.983	14.857	38.9847	304.334	2.47648
							33.599	13.904	40.096	308.894	2.4165
							38.6097	17.5257	44.5393	458.229	2.22811
							27.2432	18.709	37.9297	341.194	1.81092
							29.3583	17.7163	45.393	337.208	1.63944
							29.126	11.503	40.7787	211.967	2.50471
							33.84	15.896	27.7457	343.361	2.12807
							30.6363	12.0763	58.2863	223.091	2.55755
							38.8187	16.172	56.715	345.874	2.40215
							53.7713	16.184	16.8457	506.834	3.33208
							33.8787	11.586	24.714	228.886	2.92987
							25.7997	13.6943	73.5387	224.574	1.89394
							24.236	9.93267	66.2897	132.721	2.52793
							27.9187	11.73	112.259	180	2.39009
							26.764	12.91	43.3837	451.537	2.06513
							42.461	18.6347	89.0547	432.47	2.38327
							65.9483	17.9817	36.9203	668.335	3.8333
							89.387	27.9483	56.1163	1344.85	3.21907
							30.4337	18.3487	73.0593	470.783	2.13787
							58.302	20.1097	77.3833	658.857	2.8839
							41.9357	16.26	81.3543	384.126	2.57606
							58.2383	27.7213	63.9073	855.647	2.10233
							42.214	18.4427	31.7033	440.878	2.2877
							36.2593	17.3923	74.9723	353.831	2.085
							57.8187	19.146	29.9033	531.128	3.13695
							46.4077	21.039	44.6797	580.537	2.31206
							42.219	18.211	70.2103	396.372	2.29896
							45.139	13.026	30.074	364.354	3.47338
							54.4187	22.3447	36.6837	700.968	2.44812
							48.268	12.984	35.1927	355.198	3.78162
							59.6643	21.4987	52.4933	772.437	2.77427
							37.8927	18.0347	98.104	387.65	2.10573
							60.9227	25.404	36.432	726.574	2.57464
							27.356	17.239	148.417	214.053	1.58343
							43.6257	16.9187	80.1613	405.751	2.69785
							37.565	20.6267	76.711	505.134	1.82036
							34.279	15.983	61.074	312.189	2.45332
							45.7223	13.814	80.637	253.706	3.23

## Sheet: Fig. 6
stem	riverside					inland
	stem length	stem diameter	logSD	logSL		stem length	stem diameter	logSD	logSL
	22.4	1.33333	0.124939	1.35025		43.5	2.62	0.418301	1.63849
	32.8	1.96	0.292256	1.51587		62.8	1.70667	0.232149	1.79796
	32.4	1.74333	0.24138	1.51055		25.9	0.95	-0.0222764	1.4133
	22.4	2.25667	0.353467	1.35025		63.7	3.45667	0.538658	1.80414
	32	1.64667	0.216606	1.50515		43.8	2.32667	0.366734	1.64147
	19	1.44333	0.159367	1.27875		39.2	1.98	0.296665	1.59329
	15.3	2.19667	0.341764	1.18469		46	1.93667	0.287055	1.66276
	29	1.94667	0.289292	1.4624		46.1	2.27333	0.356663	1.6637
	15.2	1.63333	0.213075	1.18184		47	2.68	0.428135	1.6721
	19.4	1.63	0.212188	1.2878		71.9	2.90333	0.462897	1.85673
	25.5	1.84667	0.266389	1.40654		73	3.71667	0.570154	1.86332
	20.8	1.17	0.0681859	1.31806		34	2.6	0.414973	1.53148
	28.8	1.69	0.227887	1.45939		57.5	3.13	0.495544	1.75967
	24.5	1.73333	0.238882	1.38917		48.6	2.11333	0.324968	1.68664
	25.4	2.09	0.320146	1.40483		55.2	2.36333	0.373525	1.74194
	15.6	0.82	-0.0861861	1.19312		75.5	3.19333	0.504244	1.87795
	21.4	1.11	0.045323	1.33041		61.7	3.07	0.487138	1.79029
	16.5	1.63333	0.213075	1.21748		67.7	5.32	0.725912	1.83059
	17.8	2.55333	0.407108	1.25042		62.4	2.13333	0.329059	1.79518
	7.8	1.55667	0.192196	0.892095		45.3	1.95667	0.291517	1.6561
	2.2	0.91	-0.0409586	0.342423		46.9	1.77667	0.249606	1.67117
						88.5	3.04333	0.48335	1.94694
						43.4	1.88667	0.275695	1.63749
						49.5	2.46	0.390935	1.69461
						59.9	2.41	0.382017	1.77743
						53	2.65333	0.423792	1.72428
						67.3	3.46667	0.539912	1.82802
						61.5	2.85	0.454845	1.78888
						46.4	1.69333	0.228742	1.66652
						74.3	3.42667	0.534872	1.87099
						34.9	1.83667	0.26403	1.54283
						39.3	1.76	0.245513	1.59439
						39.9	2.05667	0.313164	1.60097
						46.8	3.25333	0.512329	1.67025
						37.9	0.92	-0.0362122	1.57864
						63.5	1.86333	0.270291	1.80277
						39.4	1.32333	0.121669	1.5955
						61.4	2.20667	0.343737	1.78817
						71	1.74333	0.24138	1.85126
						68.4	3.92	0.593286	1.83506
						79	4.22333	0.625655	1.89763
						44	1.14667	0.0594372	1.64345
						53.9	1.50667	0.178017	1.73159
						61.4	2.12	0.326336	1.78817
						43.9	2.44667	0.388575	1.64246
						53.4	2.59333	0.413858	1.72754
						51.7	2.58333	0.41218	1.71349
						33.7	1.21667	0.0851716	1.52763
						27.6	1.55333	0.191265	1.44091
						39.2	1.18333	0.0731071	1.59329
						42.8	2.07333	0.316669	1.63144
						18.2	1.25333	0.0980666	1.26007
						19.4	1.92	0.283301	1.2878
						38.5	1.51	0.178977	1.58546
						47.5	2.05	0.311754	1.67669
						36	1.78	0.25042	1.5563
						31.4	1.30333	0.115056	1.49693
						18	0.79	-0.102373	1.25527
						6.1	0.53	-0.275724	0.78533
						7.5	0.51	-0.29243	0.875061
						8.5	0.863333	-0.0638215	0.929419
						12.8	1.81	0.257679	1.10721
						30.5	1.8	0.255273	1.4843
						30	2.06667	0.31527	1.47712
						20.5	1.67	0.222716	1.31175
						28.7	1.55	0.190332	1.45788
						24	1.72667	0.237209	1.38021
						32.7	0.98	-0.00877392	1.51455
						36.5	1.54	0.187521	1.56229
						27.2	1.23	0.0899051	1.43457
						10.7	0.65	-0.187087	1.02938

## Sheet: Fig. 7
riverside	cultivation						wild
	leaf length	leaf width	angle at lamina base	leaf area	leaf index		leaf length	leaf width	angle at lamina base	leaf area	leaf index
	60.368	12.626	34.733	403.421	4.78125		22.2333	4.41333	26.3333	49.0616	5.03776
	30.7853	8.183	26.2447	169.619	3.76211		23.7167	4.67	23.3333	55.3784	5.07852
	38.087	7.73067	25.5403	209.161	4.92674		15.06	5.44667	39	41.0134	2.76499
	45.656	10.9907	35.2863	279.14	4.15407		28.3167	5.63333	26.6667	79.7586	5.02663
	55.0337	12.38	36.246	389.44	4.44537		25.37	6	26.6667	76.11	4.22833
	35.963	7.14133	16.2953	151.095	5.03589		21.9933	5.64333	26.6667	62.0579	3.89722
	27.135	8.56967	47.1927	129.163	3.1664		25.6333	5.19	28	66.5185	4.93899
	40.3987	9.19333	14.653	197.345	4.39434		16.7867	3.93667	30.6667	33.0418	4.26418
	31.5117	10.1407	27.443	177.252	3.10746		14.1733	5.52333	39	39.142	2.56608
	43.4703	9.82867	26.886	262.662	4.42281		21.62	4.92	24.6667	53.1852	4.39431
	43.3357	6.23433	17.8357	169.532	6.95113		24.5433	5.74	26	70.4394	4.27584
	16.6177	4.30233	44.093	39.6567	3.86248		24.9367	5.26	27.6667	65.5834	4.74081
	55.007	14.0753	29.2593	384.875	3.90804		21.24	5.09333	37.3333	54.0912	4.17016
	44.2513	5.26933	13.7263	147.038	8.3979		21.1767	6.19	32.3333	65.5418	3.42111
	34.4947	7.84	31.6293	172.052	4.39983		38.4367	5.13333	23.3333	98.6541	7.48766
	37.8947	9.49833	22.922	214.025	3.98961		34.7167	5.51	17.6667	95.6444	6.30067
	51.2367	8.816	23.4877	283.668	5.81178		35.18	4.82667	18.3333	84.9011	7.28867
	30.1703	11.4653	69.4787	205.934	2.63144		30.8733	4.58667	24.3333	70.8028	6.7311
	44.094	12.9053	34.8253	337.071	3.41673		31.3933	5.00333	22	78.5357	6.27448
	32.143	7.636	21.134	160.265	4.2094		38.77	6.46333	20.3333	125.292	5.99845
							34.1833	5.08333	20.6667	86.8826	6.72459
							50.49	4.81667	15	121.597	10.4824
							73.4667	6.16	14	226.277	11.9264
							20.87	4.299	20.6667	44.8601	4.85462
							56.11	6.48	18.3333	181.796	8.65895
							57.9333	3.53	9	102.252	16.4117
							51.3367	6.58	19.6667	168.898	7.80193
							46.8233	4.86	15.3333	113.781	9.63443
							18.6767	4.57333	27.3333	42.7073	4.08382
							26.45	4.41333	26.6667	58.3663	5.9932
							19.4	4.69667	23.3333	45.5577	4.13059
							24.34	4.04	18.6667	49.1668	6.02475
							13.7867	4.07667	28.3333	28.1018	3.38185
							12.9067	5.32333	51.3333	34.3532	2.42455
							62.0567	4.38333	12.3333	136.008	14.1574
							19.4233	3.2	24.6667	31.0773	6.06979

## Sheet: Fig. 8
inland	cultivation						wild
	leaf length	leaf width	angle at lamina base	leaf area	leaf index		leaf length	leaf width	angle at lamina base	leaf area	leaf index
	42.3047	14.7977	38.7277	364.4	2.92522		21.2533	7.54333	40.6667	80.1605	2.8175
	32.676	16.3687	74.1657	329.538	2.0123		30.77	12.86	49.6667	197.851	2.39269
	26.4825	10.618	35.8825	148.228	2.51101		36.09	14.42	66.6667	260.209	2.50277
	41.331	21.4003	85.6143	506.862	1.93335		28.66	11.5867	40.6667	166.037	2.47353
	35.113	11.9767	27.7467	294.913	3.13167		36.8033	10.3433	38.3333	190.335	3.55817
	40.254	20.7387	74.765	492.114	1.95111		60.71	21.34	51.3333	647.776	2.84489
	27.688	7.807	34.125	132.106	3.65227		57.0767	17.74	47	506.27	3.2174
	38.3223	10.9947	38.489	279.258	3.77231		20.6967	7.99667	41	82.7522	2.58816
	28.7353	13.3003	84.0813	214.939	2.16109		42.1	6.37	26.3333	134.089	6.60911
	32.8253	10.926	31.8897	218.286	3.00527		37.2567	16.2133	58.3333	302.027	2.2979
	28.0637	8.953	27.321	150.588	3.13354		14.41	4.26333	26.3333	30.7173	3.37998
	18.8377	10.8553	68.6003	130.889	1.73641		34.63	24.3267	90.3333	421.216	1.42354
	38.825	12.935	35.641	301.869	3.12571		41.7267	11.7567	35	245.283	3.54919
	38.9037	13.609	37.0823	303.191	2.87442		55.5767	10.0233	24.6667	278.532	5.54473
	46.7603	12.991	26.0483	381.603	3.62816		59.26	11.8	32	349.634	5.02203
	22.3587	11.904	102.839	146.308	1.88134		38.84	18.1733	61.6667	352.926	2.1372
	32.262	18.8067	42.8503	356.719	1.71815		43.45	8.48333	22.6667	184.3	5.12181
	41.515	18.9717	92.9593	444.968	2.1958		36.2333	11.3967	33.6667	206.47	3.17929
	16.1507	11.567	54.778	121.603	1.38922		24.2033	16.79	89.3333	203.187	1.44153
	32.0107	11.3997	49.031	225.985	2.80241		36.6767	13.9367	49	255.575	2.63167
	41.8643	16.171	56.574	414.93	2.58896		26.2433	6.79	32.6667	89.0961	3.865
	30.9703	11.6403	29.8867	216.838	2.75256		23.2067	11.1067	59	128.874	2.08944
	42.253	21.0563	84.1337	554.221	2.00712		30.5	7.43667	28.3333	113.409	4.1013
	53.1883	22.6407	28.713	732.948	2.36633		28.5267	11.0067	39.3333	156.992	2.59176
	25.983	12.8377	49.556	214.98	2.1683		32.0467	9.89333	50	158.524	3.23922
	31.5043	14.3233	70.9307	270.677	2.20685		36.5	11.6867	64.3333	213.282	3.12322
	39.0477	19.64	86.9753	445.901	2.01555		66.2733	17.5367	41	581.107	3.77913
	33.0217	15.9333	46.318	293.15	2.14001		35.75	11.2367	40.3333	200.855	3.18155
	39.0993	17.586	53.5033	404.407	2.22701		45.2867	15.2167	49.6667	344.556	2.97612
	36.983	14.857	38.9847	304.334	2.47648		57.14	26.2467	85	749.867	2.17704
	33.599	13.904	40.096	308.894	2.4165		46.6367	17.57	58.3333	409.703	2.65434
	38.6097	17.5257	44.5393	458.229	2.22811		42.0567	10.0067	36.6667	210.424	4.20286
	27.2432	18.709	37.9297	341.194	1.81092		34.0333	9.32667	30.6667	158.709	3.64904
	29.3583	17.7163	45.393	337.208	1.63944		45.4633	16.0533	39.6667	364.919	2.83202
	29.126	11.503	40.7787	211.967	2.50471		66.6233	19.9333	33	664.013	3.34231
	33.84	15.896	27.7457	343.361	2.12807
	30.6363	12.0763	58.2863	223.091	2.55755
	38.8187	16.172	56.715	345.874	2.40215
	53.7713	16.184	16.8457	506.834	3.33208
	33.8787	11.586	24.714	228.886	2.92987
	25.7997	13.6943	73.5387	224.574	1.89394
	24.236	9.93267	66.2897	132.721	2.52793
	27.9187	11.73	112.259	180	2.39009
	26.764	12.91	43.3837	451.537	2.06513
	42.461	18.6347	89.0547	432.47	2.38327
	65.9483	17.9817	36.9203	668.335	3.8333
	89.387	27.9483	56.1163	1344.85	3.21907
	30.4337	18.3487	73.0593	470.783	2.13787
	58.302	20.1097	77.3833	658.857	2.8839
	41.9357	16.26	81.3543	384.126	2.57606
	58.2383	27.7213	63.9073	855.647	2.10233
	42.214	18.4427	31.7033	440.878	2.2877
	36.2593	17.3923	74.9723	353.831	2.085
	57.8187	19.146	29.9033	531.128	3.13695
	46.4077	21.039	44.6797	580.537	2.31206
	42.219	18.211	70.2103	396.372	2.29896
	45.139	13.026	30.074	364.354	3.47338
	54.4187	22.3447	36.6837	700.968	2.44812
	48.268	12.984	35.1927	355.198	3.78162
	59.6643	21.4987	52.4933	772.437	2.77427
	37.8927	18.0347	98.104	387.65	2.10573
	60.9227	25.404	36.432	726.574	2.57464
	27.356	17.239	148.417	214.053	1.58343
	43.6257	16.9187	80.1613	405.751	2.69785
	37.565	20.6267	76.711	505.134	1.82036
	34.279	15.983	61.074	312.189	2.45332
	45.7223	13.814	80.637	253.706	3.23
